# Supplementary material for: A large and unusually colored new snake species of the genus Tantilla (Squamata; Colubridae) from the Peruvian Andes
Source: PeerJ. 2016 Dec 13;4:e2767. doi: 10.7717/peerj.2767 (PMC5157193; doi:10.7717/peerj.2767)
Supplement: Supplemental Information 1 [file peerj-04-2767-s001.fas]

>95238RAG1 [organism=Tantilla tjiasmantoi] Tantilla tjiasmantoi voucher ZFMK 95238 recombination activating protein 1 (RAG1) gene, partial cds
TTGACTCTCCGGGTCAGTGAAAGCAAATGTTGTCTCGGTCGGCCACCTTTGTTGATATAG
ACATAGCTGTCTGTACTTTCTGCCCCTTTATGATTAGAACGATGTTGGCAGTATTTTTCC
AAAAAGACCTCCTCATGACAGCCTTTTACTGGGCATCTCAAAACCAAATTGTTGAGGATG
CTTAGGAAGGATTTTACAGGGCTCACCAGATCAGTGGGAAAACAAGGATATCGGCAGGAT
GGGCAATAGCTTCCCATTATTTTAAGGCATTTAAGAATGCAGACTCTACAAAATAAGTGT
TTACATGTTGTTTCTACTGGATCAGCCAGGATGTGTTCACAGACCTGGCAAGATATTGAC
TTTACAAAGTCCACAGGGTAGTCTATCGCAAGGATTTTTGTGCTGAGATGGATTTGCTTA
CAGTTTGAAATCTTTTTCATCAAACTTTTGTTATTCAATTGCTTTACCTTTCTGATGCAG
CTTATTTTTCTCGTATGCCCAGCAATAATCCTGAGTTTTTTGCTCAGCTGTGAATTCAGC
ATTGTGTTTTTCCTCTTGATTCCACGAAAGGAAGTGACACAAATGTCACAGCTTGTTGAA
TGGGGATGCCATTCCACTGGTTCTTTCTCTAGAAGATGTGCTTCATGGGGGGCATTGCTG
ACTTTCCTTTGAATGACTTTCCAACAATTGTGACAAAAATGAGTAGGGTGGATGGTGTCA
ATATCTCCCCTTACATTGATCTTAAAAACTTTGACAAGAAGATCTGGCCAGGAAGTGGCT
CTTTTCTCTTTCTTTCTCAAAAGAGCCTGGGTCTCCTCATCCACTGGCCCATGAACTAGA
TGACACTTTTTGTATGGATCAGCTTTCAGTGAGCCTCCACAGATGCGACAGAGGTGCTGC
AGGTTTGCTTGGTGAGCTTCCATCTCCCTTTGGCTCATGTGAAAGACATCTTTCTCTCTT
GCCAAGCTATTTTTATTTAACTCAGTGTCTGTTTCAAAGGGCACTTGTGACATTAGAGCT
GTTGCCTTAGGTTGTTCGTCAGTGATGTCCAGAGACCCTGTCACATTTNCTTTAGCAGAG
TTAGC

>7726RAG1 [organism=Tantilla tjiasmantoi] Tantilla tjiasmantoi voucher CORBIDI 7726 recombination activating protein 1 (RAG1) gene, partial cds
AAATGTTGTCTCGGTCGGCCACCTTTGTTGATATAGACATAGCTGTCTGTACTTTCTGCC
CCTTTATGATTAGAACGATGTTGGCAGTATTTTTCCAAAAAGACCTCCTCATGACAGCCT
TTTACTGGGCATCTCAAAACCAAATTGTTGAGGATGCTTAGGAAGGATTTTACAGGGCTC
ACCAGATCAGTGGGAAAACAAGGATATCGGCAGGATGGGCAATAGCTTCCCATTATTTTA
AGGCATTTAAGAATGCAGACTCTACAAAATAAGTGTTTACATGTTGTTTCTACTGGATCA
GCCAGGATGTGTTCACAGACCTGGCAAGATATTGACTTTACAAAGTCCACAGGGTAGTCT
ATCGCAAGGATTTTTGTGCTGAGATGGATTTGCTTACAGTTTGAAAACTTTTTCATCAAA
CTTTTGTTATTCAATTGCTTTACCTTTCTGATGCAGCTTATTTTTCTCGTATGCCCAGCA
ATAATCCTGAGTTTTTTGCTCAGCTGTGAATTCAGCATTGTGTTTTTCCTCTTGATTCCA
CGAAAGGAAGTGACACAAATGTCACAGCTTGTTGAATGGGGATGCCATTCCACTGGTTCT
TTCTCTAGAAGATGTGCTTCATGGGGGGCATTGCTGACTTTCCTTTGAATGACTTTCCAA
CAATTGTGACAAAAATGAGTAGGGTGGATGGTGTCAATATCTCCCCTTACATTGATCTTA
AAAACTTTGACAAGAAGATCTGGCCAGGAAGTGGCTCTTTTCTCTTTCTTTCTCAAAAGA
GCCTGGGTCTCCTCATCCACTGGCCCATGAACTAGATGACACTTTTTGTATGGATCAGCT
TTCAGTGAGCCTCCACAGATGCGACAGAGGTGCTGCAGGTTTGCTTGGTGAGCTTCCATC
TCCCTTTGGCTCATGTGAAAGACATCTTTCTCTCTTGCCAAGCTATTTTTATTTAACTCA
GTGTCTGTTTCAAAGGGCACTTGTGACATTAGAGCTGTTGCCTTAGGTTGTTCGTCAGTG
ATGTCCAGAGACCCTGTCACATTTTCTTTA
