# Supplementary material for: A large and unusually colored new snake species of the genus Tantilla (Squamata; Colubridae) from the Peruvian Andes
Source: PeerJ. 2016 Dec 13;4:e2767. doi: 10.7717/peerj.2767 (PMC5157193; doi:10.7717/peerj.2767)
Supplement: Supplemental Information 2 [file peerj-04-2767-s002.fas]

>772612S [organism=Tantilla tjiasmantoi] Tantilla tjiasmantoi voucher CORBIDI 7726 12S ribosomal RNA gene, partial sequence; mitochondrial
GGCGGTGTGTACGCATCTCATTGCATATTTCAATTAAGTGTTTTATCCTTGATATACTGC
TAAATCCGCCTTCAGGTTCTATGTTTCATAGTTCATTCGTGTTTTCTGTAGTAGAAAATG
TAGCCCATCGTGGTCCCTATCATAAGTTACACCTCGACCTGTCGTGTTAGCGTATGGCTA
TTTGGCTCACTTTGTTTCTTTCATAAGGTGGGCTGGCGACGGCGGTATATAGACTGTTTA
GGCTAGATCGGGTGGGGTTAATCGTGGGGTATCTNNTCTNCGNTTAGCTCCTCTAGGTTG
TTATGAGATACCGTCAAGTCTTTTAAGTTTTAAGTCTTTACTCGTAGTTATTTGGCGAAC
AATAGGTAGTTTAATTGTTGTGTTACAGCTAGGCATAGTGGGGTATCTAATCCCAGTTTA
