# Supplementary material for: A large and unusually colored new snake species of the genus Tantilla (Squamata; Colubridae) from the Peruvian Andes
Source: PeerJ. 2016 Dec 13;4:e2767. doi: 10.7717/peerj.2767 (PMC5157193; doi:10.7717/peerj.2767)
Supplement: Supplemental Information 3 [file peerj-04-2767-s003.fas]

>9523816S [organism=Tantilla tjiasmantoi] Tantilla tjiasmantoi voucher ZFMK 95238 16S ribosomal RNA gene, partial sequence; mitochondrial
AAAAACATAACCTTTAGCCAAACAAATATTAAAGGCGACGCCTGCCCAGTGAACAATTAA
ACGGCCGCGGTACCCTAACCGTGCAAAGGTAGCATAATCATTTGTCTACTAATTATAGAC
CTGTATGAAAGGCAAAATGAGGGTCCAACTGTCTCTTATAATTAATCAATTAAACTGATC
TCCTAGTAAAAAAGCTAGAATTCTAACACAAGACCAGAAGACCCTGTGAAGCTTAAACTA
AACTATTAAACCACATAATAGCTAATTTCGGTTGGGGCGACCTTGGAAAAAAAAAGAACT
TCCAATACAATAACCTTCTAAATACCAACACCCCAGGCTAACAAGCCATCCAATGACCCA
GCTAATACTGACAAATGAAACAAGTTACTCCAGGGATAACAGCGCAATCTTCTTTAAGAG
CCCATATCAAAAAGAAGGTTTACGACCTCGATGTTGGATCAGGACATCCTAATGGTGCAG
ACGCTATTAAGGGTTCGTTTGTTCAACGATTAATAGTCCTACGTGATCTGA

>772616S [organism=Tantilla tjiasmantoi] Tantilla tjiasmantoi voucher CORBIDI 7726 16S ribosomal RNA gene, partial sequence; mitochondrial
AAACATAACCTTTAGCCAAACAAATATTAAAGGCGACGCCTGCCCAGTGAACAATTAAAC
GGCCGCGGTACCCTAACCGTGCAAAGGTAGCATAATCATTTGTCTACTAATTATAGACCT
GTATGAAAGGCAAAATGAGGGTCCAACTGTCTCTTATAATTAATCAATTAAACTGATCTC
CTAGTAAAAAAGCTAGAATTCTAACACAAGACCAGAAGACCCTGTGAAGCTTAAACTAAA
CTATTAAACCACATAATAGCTAATTTCGGTTGGGGCGACCTTGGAAAAAAAAAGAACTTC
CAATACAATAACCTTCTAAATACCAACACCCCAGGCTAACAAGCCATCCAATGACCCAGC
TAATACTGACAAATGAAACAAGTTACTCCAGGGATAACAGCGCAATCTTCTTTAAGAGCC
CATATCAAAAAGAAGGTTTACGACCTCGATGTTGGATCAGGACATCCTAATGGTGCAGAC
GCTATTAAGGGTTCGTTTGTTCAACGATTAATAGTCCTACGTGATC
