# Supplementary material for: A large and unusually colored new snake species of the genus Tantilla (Squamata; Colubridae) from the Peruvian Andes
Source: PeerJ. 2016 Dec 13;4:e2767. doi: 10.7717/peerj.2767 (PMC5157193; doi:10.7717/peerj.2767)
Supplement: Supplemental Information 4 — 9523816S.sqn 9523816S >GenBank accession number KY006876 9523816S.sqn 772616S >GenBank accession number KY006877 [file peerj-04-2767-s004.sqn]

Seq-submit ::= {
  sub {
    contact {
      contact {
        name
          name {
            last "Koch" ,
            first "Claudia" ,
            initials "C." } ,
        affil
          std {
            affil "Zoologisches Forschungsmuseum Alexander Koenig" ,
            div "Herpetology" ,
            city "Bonn" ,
            sub "NRW" ,
            country "Germany" ,
            street "Adenauerallee 160" ,
            email "c.koch@zfmk.de" ,
            fax "+492289122212" ,
            phone "+492289122234" ,
            postal-code "53113" } } } ,
    cit {
      authors {
        names
          std {
            {
              name
                name {
                  last "Koch" ,
                  first "Claudia" ,
                  initials "C." } } ,
            {
              name
                name {
                  last "Venegas" ,
                  first "Pablo" ,
                  initials "P.J." } } } ,
        affil
          std {
            affil "Zoologisches Forschungsmuseum Alexander Koenig" ,
            div "Herpetology" ,
            city "Bonn" ,
            sub "NRW" ,
            country "Germany" ,
            street "Adenauerallee 160" ,
            postal-code "53113" } } ,
      date
        std {
          year 2016 ,
          month 10 ,
          day 14 } } ,
    subtype new ,
    tool "Sequin 15.10 - MS WINDOWS VISTA" } ,
  data
    entrys {
      set {
        class genbank ,
        seq-set {
          seq {
            id {
              local
                str "9523816S" } ,
            descr {
              title "Tantilla tjiasmantoi voucher ZFMK 95238 16S ribosomal RNA
 gene, partial sequence; mitochondrial" ,
              source {
                genome mitochondrion ,
                org {
                  taxname "Tantilla tjiasmantoi" ,
                  orgname {
                    mgcode 2 } } } ,
              molinfo {
                biomol genomic } ,
              pub {
                pub {
                  gen {
                    cit "Unpublished" ,
                    authors {
                      names
                        std {
                          {
                            name
                              name {
                                last "Koch" ,
                                first "Claudia" ,
                                initials "C." } } ,
                          {
                            name
                              name {
                                last "Venegas" ,
                                first "Pablo" ,
                                initials "P.J." } } } ,
                      affil
                        std {
                          affil "Zoologisches Forschungsmuseum Alexander
 Koenig" ,
                          div "Herpetology" ,
                          city "Bonn" ,
                          sub "NRW" ,
                          country "Germany" ,
                          street "Adenauerallee 160" ,
                          postal-code "53113" } } ,
                    title "A large and unusually colored new snake species of
 the genus Tantilla (Squamata; Colubridae) from the Peruvian Andes" } } } ,
              user {
                type
                  str "StructuredComment" ,
                data {
                  {
                    label
                      str "StructuredCommentPrefix" ,
                    data
                      str "##Assembly-Data-START##" } ,
                  {
                    label
                      str "StructuredCommentSuffix" ,
                    data
                      str "##Assembly-Data-END##" } ,
                  {
                    label
                      str "Sequencing Technology" ,
                    data
                      str "Sanger dideoxy sequencing" } } } ,
              user {
                type
                  str "NcbiCleanup" ,
                data {
                  {
                    label
                      str "method" ,
                    data
                      str "SequinCleanup" } ,
                  {
                    label
                      str "version" ,
                    data
                      int 8 } ,
                  {
                    label
                      str "month" ,
                    data
                      int 10 } ,
                  {
                    label
                      str "day" ,
                    data
                      int 14 } ,
                  {
                    label
                      str "year" ,
                    data
                      int 2016 } } } ,
              create-date
                std {
                  year 2016 ,
                  month 10 ,
                  day 14 } } ,
            inst {
              repr raw ,
              mol dna ,
              length 531 ,
              seq-data
                ncbi2na '001305FC94040CF029865E54B810F01A59AC5705B902B24C34FED
C70F3217B380A4038AB507B77CC3C343C078DD72C002720F70442148215EE09F01C073C05130C9
C3F6BEA985FA0000207D4310C17DC0C5045529C1094D438549C31E1038042F1D4A8C126437DFC2
254CD0020AFC61763BE8D284D70EB9219CF0ABDBFBD063C32D71B8DE0'H } ,
            annot {
              {
                data
                  ftable {
                    {
                      data
                        rna {
                          type rRNA ,
                          ext
                            name "16S" } ,
                      location
                        int {
                          from 0 ,
                          to 530 ,
                          strand plus ,
                          id
                            local
                              str "9523816S" } } ,
                    {
                      data
                        gene {
                          locus "16S" } ,
                      location
                        int {
                          from 0 ,
                          to 530 ,
                          strand plus ,
                          id
                            local
                              str "9523816S" } } } } } } ,
          seq {
            id {
              local
                str "772616S" } ,
            descr {
              title "Tantilla tjiasmantoi voucher CORBIDI 7726 16S ribosomal
 RNA gene, partial sequence; mitochondrial" ,
              source {
                genome mitochondrion ,
                org {
                  taxname "Tantilla tjiasmantoi" ,
                  orgname {
                    mgcode 2 } } } ,
              molinfo {
                biomol genomic } ,
              pub {
                pub {
                  gen {
                    cit "Unpublished" ,
                    authors {
                      names
                        std {
                          {
                            name
                              name {
                                last "Koch" ,
                                first "Claudia" ,
                                initials "C." } } ,
                          {
                            name
                              name {
                                last "Venegas" ,
                                first "Pablo" ,
                                initials "P.J." } } } ,
                      affil
                        std {
                          affil "Zoologisches Forschungsmuseum Alexander
 Koenig" ,
                          div "Herpetology" ,
                          city "Bonn" ,
                          sub "NRW" ,
                          country "Germany" ,
                          street "Adenauerallee 160" ,
                          postal-code "53113" } } ,
                    title "A large and unusually colored new snake species of
 the genus Tantilla (Squamata; Colubridae) from the Peruvian Andes" } } } ,
              user {
                type
                  str "StructuredComment" ,
                data {
                  {
                    label
                      str "StructuredCommentPrefix" ,
                    data
                      str "##Assembly-Data-START##" } ,
                  {
                    label
                      str "StructuredCommentSuffix" ,
                    data
                      str "##Assembly-Data-END##" } ,
                  {
                    label
                      str "Sequencing Technology" ,
                    data
                      str "Sanger dideoxy sequencing" } } } ,
              user {
                type
                  str "NcbiCleanup" ,
                data {
                  {
                    label
                      str "method" ,
                    data
                      str "SequinCleanup" } ,
                  {
                    label
                      str "version" ,
                    data
                      int 8 } ,
                  {
                    label
                      str "month" ,
                    data
                      int 10 } ,
                  {
                    label
                      str "day" ,
                    data
                      int 14 } ,
                  {
                    label
                      str "year" ,
                    data
                      int 2016 } } } ,
              create-date
                std {
                  year 2016 ,
                  month 10 ,
                  day 14 } } ,
            inst {
              repr raw ,
              mol dna ,
              length 526 ,
              seq-data
                ncbi2na '01305FC94040CF029865E54B810F01A59AC5705B902B24C34FEDC
70F3217B380A4038AB507B77CC3C343C078DD72C002720F70442148215EE09F01C073C05130C9C
3F6BEA985FA0000207D4310C17DC0C5045529C1094D438549C31E1038042F1D4A8C126437DFC22
54CD0020AFC61763BE8D284D70EB9219CF0ABDBFBD063C32D71B8D0'H } ,
            annot {
              {
                data
                  ftable {
                    {
                      data
                        rna {
                          type rRNA ,
                          ext
                            name "16S" } ,
                      location
                        int {
                          from 0 ,
                          to 525 ,
                          strand plus ,
                          id
                            local
                              str "772616S" } } ,
                    {
                      data
                        gene {
                          locus "16S" } ,
                      location
                        int {
                          from 0 ,
                          to 525 ,
                          strand plus ,
                          id
                            local
                              str "772616S" } } } } } } } } } }
