# Supplementary material for: A large and unusually colored new snake species of the genus Tantilla (Squamata; Colubridae) from the Peruvian Andes
Source: PeerJ. 2016 Dec 13;4:e2767. doi: 10.7717/peerj.2767 (PMC5157193; doi:10.7717/peerj.2767)
Supplement: Supplemental Information 5 — 95238RAG1.sqn 95238RAG1 >GenBank accession number KY006873 95238RAG1.sqn 7726RAG1 >GenBank accession number KY006874 [file peerj-04-2767-s005.sqn]

Seq-submit ::= {
  sub {
    contact {
      contact {
        name
          name {
            last "Koch" ,
            first "Claudia" ,
            initials "C." } ,
        affil
          std {
            affil "Zoologisches Forschungsmuseum Alexander Koenig" ,
            div "Herpetology" ,
            city "Bonn" ,
            sub "NRW" ,
            country "Germany" ,
            street "Adenauerallee 160" ,
            email "c.koch@zfmk.de" ,
            fax "+492289122212" ,
            phone "+492289122234" ,
            postal-code "53113" } } } ,
    cit {
      authors {
        names
          std {
            {
              name
                name {
                  last "Koch" ,
                  first "Claudia" ,
                  initials "C." } } ,
            {
              name
                name {
                  last "Venegas" ,
                  first "Pablo" ,
                  initials "P.J." } } } ,
        affil
          std {
            affil "Zoologisches Forschungsmuseum Alexander Koenig" ,
            div "Herpetology" ,
            city "Bonn" ,
            sub "NRW" ,
            country "Germany" ,
            street "Adenauerallee 160" ,
            postal-code "53113" } } ,
      date
        std {
          year 2016 ,
          month 10 ,
          day 17 } } ,
    subtype new ,
    tool "Sequin 15.10 - MS WINDOWS VISTA" } ,
  data
    entrys {
      set {
        class genbank ,
        seq-set {
          set {
            class nuc-prot ,
            descr {
              source {
                genome genomic ,
                org {
                  taxname "Tantilla tjiasmantoi" ,
                  orgname {
                    gcode 1 } } } ,
              pub {
                pub {
                  gen {
                    cit "Unpublished" ,
                    authors {
                      names
                        std {
                          {
                            name
                              name {
                                last "Koch" ,
                                first "Claudia" ,
                                initials "C." } } ,
                          {
                            name
                              name {
                                last "Venegas" ,
                                first "Pablo" ,
                                initials "P.J." } } } ,
                      affil
                        std {
                          affil "Zoologisches Forschungsmuseum Alexander
 Koenig" ,
                          div "Herpetology" ,
                          city "Bonn" ,
                          sub "NRW" ,
                          country "Germany" ,
                          street "Adenauerallee 160" ,
                          postal-code "53113" } } ,
                    title "A large and unusually colored new snake species of
 the genus Tantilla (Squamata; Colubridae) from the Peruvian Andes" } } } ,
              user {
                type
                  str "NcbiCleanup" ,
                data {
                  {
                    label
                      str "method" ,
                    data
                      str "SequinCleanup" } ,
                  {
                    label
                      str "version" ,
                    data
                      int 8 } ,
                  {
                    label
                      str "month" ,
                    data
                      int 10 } ,
                  {
                    label
                      str "day" ,
                    data
                      int 17 } ,
                  {
                    label
                      str "year" ,
                    data
                      int 2016 } } } ,
              create-date
                std {
                  year 2016 ,
                  month 10 ,
                  day 17 } } ,
            seq-set {
              seq {
                id {
                  local
                    str "95238RAG1" } ,
                descr {
                  title "Tantilla tjiasmantoi voucher ZFMK 95238 recombination
 activating protein 1 (RAG1) gene, partial cds" ,
                  molinfo {
                    biomol genomic } ,
                  user {
                    type
                      str "StructuredComment" ,
                    data {
                      {
                        label
                          str "StructuredCommentPrefix" ,
                        data
                          str "##Assembly-Data-START##" } ,
                      {
                        label
                          str "StructuredCommentSuffix" ,
                        data
                          str "##Assembly-Data-END##" } ,
                      {
                        label
                          str "Sequencing Technology" ,
                        data
                          str "Sanger dideoxy sequencing" } } } } ,
                inst {
                  repr raw ,
                  mol dna ,
                  length 1085 ,
                  seq-data
                    ncbi4na '8841282822444821484111421118488482824482442212288
848841818141218142848284812888284222288818418814112418488442148188888221111141
228228218412142288881284442182821111221118848841441842881441144188881214442821
221418214844411112114418182442144184442118142882221881888811442188811411842141
282812111181148488812184884888281284418214221441848488212141228442114181884128
881211148221214448148281824211441888884842841418441888428812148884111828888821
821112888848818821188428881228882841842142881888882824818422214211811822841488
888842821428484118821421884848888822828841882212411144114841212111848212142884
884118444418422188221284488288828281411418484288218444444218842841288822888411
841288822112118848412111118414814448441844848211818282222881218841828811111288
841211411418284422144114844282888828288828882821111414228444828228218221284422
218411281418412128888848184418214288821484142282212141842412141448428421448884
288448414288221828222888442821848411141218288828282884221142818888818881128214
848284888211144421288484121881414284884228814488488248214841848221414122284821
21888F28881421414881420'H } ,
                annot {
                  {
                    data
                      ftable {
                        {
                          data
                            cdregion {
                              frame one ,
                              code {
                                id 1 } } ,
                          partial TRUE ,
                          product
                            whole
                              local
                                str "95238RAG1_1" ,
                          location
                            int {
                              from 0 ,
                              to 1084 ,
                              strand minus ,
                              id
                                local
                                  str "95238RAG1" ,
                              fuzz-from
                                lim lt ,
                              fuzz-to
                                lim gt } } ,
                        {
                          data
                            gene {
                              locus "RAG1" } ,
                          partial TRUE ,
                          location
                            int {
                              from 0 ,
                              to 1084 ,
                              strand minus ,
                              id
                                local
                                  str "95238RAG1" ,
                              fuzz-from
                                lim lt ,
                              fuzz-to
                                lim gt } } } } } } ,
              seq {
                id {
                  local
                    str "95238RAG1_1" } ,
                descr {
                  molinfo {
                    biomol peptide ,
                    tech concept-trans ,
                    completeness no-ends } } ,
                inst {
                  repr raw ,
                  mol aa ,
                  length 361 ,
                  seq-data
                    ncbieaa "ANSAKXNVTGSLDITDEQPKATALMSQVPFETDTELNKNSLAREKDVFH
MSQREMEAHQANLQHLCRICGGSLKADPYKKCHLVHGPVDEETQALLRKKEKRATSWPDLLVKVFKINVRGDIDTIHP
THFCHNCWKVIQRKVSNAPHEAHLLEKEPVEWHPHSTSCDICVTSFRGIKRKNTMLNSQLSKKLRIIAGHTRKISCIR
KVKQLNNKSLMKKISNCKQIHLSTKILAIDYPVDFVKSISCQVCEHILADPVETTCKHLFCRVCILKCLKIMGSYCPS
CRYPCFPTDLVSPVKSFLSILNNLVLRCPVKGCHEEVFLEKYCQHRSNHKGAESTDSYVYINKGGRPRQHLLSLTRRV
" } ,
                annot {
                  {
                    data
                      ftable {
                        {
                          data
                            prot {
                              name {
                                "RAG1" } ,
                              desc "recombination activating gene 1" } ,
                          partial TRUE ,
                          location
                            int {
                              from 0 ,
                              to 360 ,
                              id
                                local
                                  str "95238RAG1_1" ,
                              fuzz-from
                                lim lt ,
                              fuzz-to
                                lim gt } } } } } } } } ,
          set {
            class nuc-prot ,
            descr {
              source {
                genome genomic ,
                org {
                  taxname "Tantilla tjiasmantoi" ,
                  orgname {
                    gcode 1 } } } ,
              pub {
                pub {
                  gen {
                    cit "Unpublished" ,
                    authors {
                      names
                        std {
                          {
                            name
                              name {
                                last "Koch" ,
                                first "Claudia" ,
                                initials "C." } } ,
                          {
                            name
                              name {
                                last "Venegas" ,
                                first "Pablo" ,
                                initials "P.J." } } } ,
                      affil
                        std {
                          affil "Zoologisches Forschungsmuseum Alexander
 Koenig" ,
                          div "Herpetology" ,
                          city "Bonn" ,
                          sub "NRW" ,
                          country "Germany" ,
                          street "Adenauerallee 160" ,
                          postal-code "53113" } } ,
                    title "A large and unusually colored new snake species of
 the genus Tantilla (Squamata; Colubridae) from the Peruvian Andes" } } } ,
              user {
                type
                  str "NcbiCleanup" ,
                data {
                  {
                    label
                      str "method" ,
                    data
                      str "SequinCleanup" } ,
                  {
                    label
                      str "version" ,
                    data
                      int 8 } ,
                  {
                    label
                      str "month" ,
                    data
                      int 10 } ,
                  {
                    label
                      str "day" ,
                    data
                      int 17 } ,
                  {
                    label
                      str "year" ,
                    data
                      int 2016 } } } ,
              create-date
                std {
                  year 2016 ,
                  month 10 ,
                  day 17 } } ,
            seq-set {
              seq {
                id {
                  local
                    str "7726RAG1" } ,
                descr {
                  title "Tantilla tjiasmantoi voucher CORBIDI 7726
 recombination activating protein 1 (RAG1) gene, partial cds" ,
                  molinfo {
                    biomol genomic } ,
                  user {
                    type
                      str "StructuredComment" ,
                    data {
                      {
                        label
                          str "StructuredCommentPrefix" ,
                        data
                          str "##Assembly-Data-START##" } ,
                      {
                        label
                          str "StructuredCommentSuffix" ,
                        data
                          str "##Assembly-Data-END##" } ,
                      {
                        label
                          str "Sequencing Technology" ,
                        data
                          str "Sanger dideoxy sequencing" } } } } ,
                inst {
                  repr raw ,
                  mol dna ,
                  length 1050 ,
                  seq-data
                    ncbi2na '03BEDDADA517FBE3321327B7B1FDE55FCE3C818EFA4B3FF50
02175D38497FC7A93740140FBE28E7CA0A3FC4A9D148D2EA00428CDA4A3A90C9F54F3FC293F083
921DC4030BBF13BEFDC7A3494A3BBD1217A4233E1FC40B512ACB736428FFEE788E8FE7C4BF801F
FD3407FEF3D0F9FC5FDE3927CFFDDB3952430D78BFFE749EE0F493EEFFD77E3D460282E1103B44
9FBE0EA8E53D47AF7F77208EE7D3AAA4F9E1FD7F8387F5043EE10038B2AE8EBB433755F13E37C0
07F84208DE94A0BA77FDDFDFDD00897AB75D351E95381C8E11FFECE8D27F4B89751239848AE792
BF9FAE27D4DD5FE9D3B8084DFDDDF94273FF3F074BB7BF40A91FB84F227BE5F2BEF6D2E3B52215
ED13FDFC0'H } ,
                annot {
                  {
                    data
                      ftable {
                        {
                          data
                            cdregion {
                              frame two ,
                              code {
                                id 1 } } ,
                          partial TRUE ,
                          product
                            whole
                              local
                                str "7726RAG1_1" ,
                          location
                            int {
                              from 0 ,
                              to 1049 ,
                              strand minus ,
                              id
                                local
                                  str "7726RAG1" ,
                              fuzz-from
                                lim lt ,
                              fuzz-to
                                lim gt } } ,
                        {
                          data
                            gene {
                              locus "RAG1" } ,
                          partial TRUE ,
                          location
                            int {
                              from 0 ,
                              to 1049 ,
                              strand minus ,
                              id
                                local
                                  str "7726RAG1" ,
                              fuzz-from
                                lim lt ,
                              fuzz-to
                                lim gt } } } } } } ,
              seq {
                id {
                  local
                    str "7726RAG1_1" } ,
                descr {
                  molinfo {
                    biomol peptide ,
                    tech concept-trans ,
                    completeness no-ends } } ,
                inst {
                  repr raw ,
                  mol aa ,
                  length 349 ,
                  seq-data
                    ncbieaa "KENVTGSLDITDEQPKATALMSQVPFETDTELNKNSLAREKDVFHMSQR
EMEAHQANLQHLCRICGGSLKADPYKKCHLVHGPVDEETQALLRKKEKRATSWPDLLVKVFKINVRGDIDTIHPTHFC
HNCWKVIQRKVSNAPHEAHLLEKEPVEWHPHSTSCDICVTSFRGIKRKNTMLNSQLSKKLRIIAGHTRKISCIRKVKQ
LNNKSLMKKFSNCKQIHLSTKILAIDYPVDFVKSISCQVCEHILADPVETTCKHLFCRVCILKCLKIMGSYCPSCRYP
CFPTDLVSPVKSFLSILNNLVLRCPVKGCHEEVFLEKYCQHRSNHKGAESTDSYVYINKGGRPRQH" } ,
                annot {
                  {
                    data
                      ftable {
                        {
                          data
                            prot {
                              name {
                                "RAG1" } ,
                              desc "recombination activating gene 1" } ,
                          partial TRUE ,
                          location
                            int {
                              from 0 ,
                              to 348 ,
                              id
                                local
                                  str "7726RAG1_1" ,
                              fuzz-from
                                lim lt ,
                              fuzz-to
                                lim gt } } } } } } } } } } } }
