# Supplementary material for: A large and unusually colored new snake species of the genus Tantilla (Squamata; Colubridae) from the Peruvian Andes
Source: PeerJ. 2016 Dec 13;4:e2767. doi: 10.7717/peerj.2767 (PMC5157193; doi:10.7717/peerj.2767)
Supplement: Supplemental Information 6 — 9772612S.sqn 772612S >GenBank accession number KY006875 [file peerj-04-2767-s006.sqn]

Seq-submit ::= {
  sub {
    contact {
      contact {
        name
          name {
            last "Koch" ,
            first "Claudia" ,
            initials "C." } ,
        affil
          std {
            affil "Zoologisches Forschungsmuseum Alexander Koenig" ,
            div "Herpetology" ,
            city "Bonn" ,
            sub "NRW" ,
            country "Germany" ,
            street "Adenauerallee 160" ,
            email "c.koch@zfmk.de" ,
            fax "+492289122212" ,
            phone "+492289122234" ,
            postal-code "53113" } } } ,
    cit {
      authors {
        names
          std {
            {
              name
                name {
                  last "Koch" ,
                  first "Claudia" ,
                  initials "C." } } ,
            {
              name
                name {
                  last "Venegas" ,
                  first "Pablo" ,
                  initials "P.J." } } } ,
        affil
          std {
            affil "Zoologisches Forschungsmuseum Alexander Koenig" ,
            div "Herpetology" ,
            city "Bonn" ,
            sub "NRW" ,
            country "Germany" ,
            street "Adenauerallee 160" ,
            postal-code "53113" } } ,
      date
        std {
          year 2016 ,
          month 10 ,
          day 14 } } ,
    subtype new ,
    tool "Sequin 15.10 - MS WINDOWS VISTA" } ,
  data
    entrys {
      seq {
        id {
          local
            str "772612S" } ,
        descr {
          title "Tantilla tjiasmantoi voucher CORBIDI 7726 12S ribosomal RNA
 gene, partial sequence; mitochondrial" ,
          source {
            genome mitochondrion ,
            org {
              taxname "Tantilla tjiasmantoi" ,
              orgname {
                mgcode 2 } } } ,
          molinfo {
            biomol genomic } ,
          pub {
            pub {
              gen {
                cit "Unpublished" ,
                authors {
                  names
                    std {
                      {
                        name
                          name {
                            last "Koch" ,
                            first "Claudia" ,
                            initials "C." } } ,
                      {
                        name
                          name {
                            last "Venegas" ,
                            first "Pablo" ,
                            initials "P.J." } } } ,
                  affil
                    std {
                      affil "Zoologisches Forschungsmuseum Alexander Koenig" ,
                      div "Herpetology" ,
                      city "Bonn" ,
                      sub "NRW" ,
                      country "Germany" ,
                      street "Adenauerallee 160" ,
                      postal-code "53113" } } ,
                title "A large and unusually colored new snake species of the
 genus Tantilla (Squamata; Colubridae) from the Peruvian Andes" } } } ,
          user {
            type
              str "StructuredComment" ,
            data {
              {
                label
                  str "StructuredCommentPrefix" ,
                data
                  str "##Assembly-Data-START##" } ,
              {
                label
                  str "StructuredCommentSuffix" ,
                data
                  str "##Assembly-Data-END##" } ,
              {
                label
                  str "Sequencing Technology" ,
                data
                  str "Sanger dideoxy sequencing" } } } ,
          user {
            type
              str "NcbiCleanup" ,
            data {
              {
                label
                  str "method" ,
                data
                  str "SequinCleanup" } ,
              {
                label
                  str "version" ,
                data
                  int 8 } ,
              {
                label
                  str "month" ,
                data
                  int 10 } ,
              {
                label
                  str "day" ,
                data
                  int 14 } ,
              {
                label
                  str "year" ,
                data
                  int 2016 } } } ,
          create-date
            std {
              year 2016 ,
              month 10 ,
              day 14 } } ,
        inst {
          repr raw ,
          mol dna ,
          length 420 ,
          seq-data
            ncbi4na '442448484812421828218842181888211881148488881822884181812
842811182242288214488281848882181488218824848888284814814111184814222182484482
228182181148812122824122848248488142481844281888442821288848882888218114484442
8442412442448181814128488814428141824448444488118248444481828FF828F24F88142822
828144884881841418122482114828888114888811482888128248148818884424112118144814
888118848848488121428144218148444481828118222148881'H } ,
        annot {
          {
            data
              ftable {
                {
                  data
                    rna {
                      type rRNA ,
                      ext
                        name "12S" } ,
                  location
                    int {
                      from 0 ,
                      to 419 ,
                      strand plus ,
                      id
                        local
                          str "772612S" } } ,
                {
                  data
                    gene {
                      locus "12S" } ,
                  location
                    int {
                      from 0 ,
                      to 419 ,
                      strand plus ,
                      id
                        local
                          str "772612S" } } } } } } } }
